# Supplementary material for: Thallium(I) copper(I) thorium(IV) tris­elenide, TlCuThSe3
Source: Acta Crystallogr Sect E Struct Rep Online. 2012 Jun 20;68(Pt 7):i52–3. doi: 10.1107/S1600536812026669 (PMC3393138; doi:10.1107/S1600536812026669)
Supplement: Supplementary file 1 [file e-68-00i52-sup1.cif]

##############################################################################
#                                                                            #
# This CIF contains the data in a paper accepted for publication in          #
# Acta Crystallographica Section E. It conforms to the requirements of       #
# Notes for Authors for Acta Crystallographica Section E, and has been       #
# peer reviewed under the auspices of the IUCr Commission on Journals.       #
#                                                                            #
# Full details of the Crystallographic Information File format               #
# are given in the paper "The Crystallographic Information File (CIF):       #
# a New Standard Archive File for Crystallography" by S. R. Hall, F. H.      #
# Allen and I. D. Brown [Acta Cryst. (1991), A47, 655-685].                  #
#                                                                            #
# The current version of the core CIF dictionary is obtainable from          #
# ftp://ftp.iucr.org/pub/cif_core.dic.                                       #
#                                                                            #
# Software is freely available for graphical display of the structure(s)     #
# in this CIF. For information consult the CIF software page                 #
# http://www.iucr.org/resources/cif/software.                                #
#                                                                            #
# This file may be used for bona fide research purposes within the           #
# scientific community so long as proper attribution is given to the journal # 
# article from which it was obtained.                                        #
#                                                                            #
##############################################################################
data_I
_audit_creation_method     SHELXL-97
_chemical_name_systematic
;
Thallium(I) copper(I) thorium(IV) triselenide
;
_chemical_name_common     ?
_chemical_formula_moiety     ?
_chemical_formula_sum     'Cu Se3 Th Tl'
_chemical_formula_iupac     'Tl Cu Th Se3'
_chemical_formula_weight     736.83
_chemical_melting_point     ?
_symmetry_cell_setting     orthorhombic
_symmetry_space_group_name_H-M     'C m c m'
_symmetry_space_group_name_Hall     '-C 2c 2'
loop_
    _symmetry_equiv_pos_as_xyz
    'x, y, z'
    '-x, -y, z+1/2'
    '-x, y, -z+1/2'
    'x, -y, -z'
    'x+1/2, y+1/2, z'
    '-x+1/2, -y+1/2, z+1/2'
    '-x+1/2, y+1/2, -z+1/2'
    'x+1/2, -y+1/2, -z'
    '-x, -y, -z'
    'x, y, -z-1/2'
    'x, -y, z-1/2'
    '-x, y, z'
    '-x+1/2, -y+1/2, -z'
    'x+1/2, y+1/2, -z-1/2'
    'x+1/2, -y+1/2, z-1/2'
    '-x+1/2, y+1/2, z'
_cell_length_a     4.1678(2)
_cell_length_b     14.2227(7)
_cell_length_c     10.8476(5)
_cell_angle_alpha     90.00
_cell_angle_beta     90.00
_cell_angle_gamma     90.00
_cell_volume     643.02(5)
_cell_formula_units_Z     4
_cell_measurement_reflns_used     1794
_cell_measurement_theta_min     2.86
_cell_measurement_theta_max     28.21
_cell_measurement_temperature     100(2)
_cell_special_details     ?
_exptl_crystal_description     'rectangular plate'
_exptl_crystal_colour     'orange'
_exptl_crystal_size_max     0.096
_exptl_crystal_size_mid     0.069
_exptl_crystal_size_min     0.018
_exptl_crystal_density_diffrn     7.611
_exptl_crystal_density_meas     ?
_exptl_crystal_density_method     'not measured'
_exptl_crystal_F_000     1208
_exptl_absorpt_coefficient_mu     68.185
_exptl_absorpt_correction_type     numerical
_exptl_absorpt_process_details     '(<i>SADABS</i>; Sheldrick, 2008<i>b</i>)'
_exptl_absorpt_correction_T_min     0.1011
_exptl_absorpt_correction_T_max     0.4888
_exptl_special_details     ?
_diffrn_ambient_temperature     100(2)
_diffrn_radiation_type     MoK\a
_diffrn_radiation_wavelength     0.71073
_diffrn_radiation_source     'fine-focus sealed tube'
_diffrn_radiation_monochromator     graphite
_diffrn_measurement_device_type     'Bruker APEXII CCD'
_diffrn_measurement_method     '\f and \w scans'
_diffrn_detector_area_resol_mean     ?
_diffrn_reflns_number     7476
_diffrn_reflns_av_R_equivalents     0.0316
_diffrn_reflns_av_sigmaI/netI     0.0130
_diffrn_reflns_theta_min     2.86
_diffrn_reflns_theta_max     28.49
_diffrn_reflns_theta_full     28.49
_diffrn_measured_fraction_theta_max     0.971
_diffrn_measured_fraction_theta_full     0.971
_diffrn_reflns_limit_h_min     -5
_diffrn_reflns_limit_h_max     5
_diffrn_reflns_limit_k_min     -18
_diffrn_reflns_limit_k_max     18
_diffrn_reflns_limit_l_min     -14
_diffrn_reflns_limit_l_max     13
_refine_special_details
;
Refinement of <i>F</i>^2^ against ALL reflections. The weighted <i>R</i>-factor
<i>wR</i> and goodness of fit <i>S</i> are based on <i>F</i>^2^, conventional
<i>R</i>-factors <i>R</i> are based on <i>F</i>, with <i>F</i> set to zero for
negative <i>F</i>^2^. The threshold expression of <i>F</i>^2^ >
\s(<i>F</i>^2^) is used only for calculating <i>R</i>-factors(gt) <i>etc</i>.
and is not relevant to the choice of reflections for refinement.
<i>R</i>-factors based on <i>F</i>^2^ are statistically about twice as large
as those based on <i>F</i>, and <i>R</i>- factors based on ALL data will be
even larger.
;
_reflns_number_total     474
_reflns_number_gt     451
_reflns_threshold_expression     I>2sigma(I)
_refine_ls_structure_factor_coef     Fsqd
_refine_ls_matrix_type     full
_refine_ls_R_factor_all     0.0229
_refine_ls_R_factor_gt     0.0206
_refine_ls_wR_factor_gt     0.0455
_refine_ls_wR_factor_ref     0.0460
_refine_ls_goodness_of_fit_ref     1.592
_refine_ls_restrained_S_all     1.592
_refine_ls_number_reflns     474
_refine_ls_number_parameters     24
_refine_ls_number_restraints     0
_refine_ls_hydrogen_treatment     .
_refine_ls_weighting_scheme     calc
_refine_ls_weighting_details
; calc
[1.00000+0.00000exp(0.00(sin\q/\l)^2^)]/
[\s^2^(Fo^2^)+0.0000+0.0000*P+(0.0193P)^2^+0.0000sin\q/\l]
where P = 1.00000Fo^2^ + 0.00000Fc^2^
;
_atom_sites_solution_hydrogens     .
_atom_sites_solution_primary     direct
_atom_sites_solution_secondary     difmap
_refine_ls_shift/su_max     0.000
_refine_ls_shift/su_mean     0.000
_refine_diff_density_max     2.010
_refine_diff_density_min     -1.339
_refine_ls_extinction_method     '<i>SHELXL97</i> (Sheldrick, 2008<i>a</i>)'
_refine_ls_extinction_coef     0.00066(7)
_refine_ls_extinction_expression
                                  'Fc^*^=kFc[1+0.001xFc^2^\l^3^/sin(2\q)]^-1/4^'
loop_
    _atom_type_symbol
    _atom_type_description
    _atom_type_scat_dispersion_real
    _atom_type_scat_dispersion_imag
    _atom_type_scat_source
    'Cu' 'Cu' 0.3201 1.2651
                         'International Tables Vol C Tables 4.2.6.8 and 6.1.1.4'
    'Se' 'Se' -0.0929 2.2259
                         'International Tables Vol C Tables 4.2.6.8 and 6.1.1.4'
    'Tl' 'Tl' -2.8358 9.6688
                         'International Tables Vol C Tables 4.2.6.8 and 6.1.1.4'
    'Th' 'Th' -7.2400 8.8979
                         'International Tables Vol C Tables 4.2.6.8 and 6.1.1.4'
_computing_data_collection     '<i>APEX2</i> (Bruker, 2009)'
_computing_cell_refinement     '<i>SAINT</i> (Bruker, 2009)'
_computing_data_reduction     '<i>SAINT</i> (Bruker, 2009)'
_computing_structure_solution     '<i>SHELXS97</i> (Sheldrick, 2008<i>a</i>)'
_computing_structure_refinement     '<i>SHELXL97</i> (Sheldrick, 2008<i>a</i>)'
_computing_molecular_graphics     '<i>CrystalMaker</i> (Palmer, 2009)'
_computing_publication_material     '<i>SHELXL97</i> (Sheldrick, 2008<i>a</i>)'
loop_
    _atom_site_type_symbol
    _atom_site_label
    _atom_site_fract_x
    _atom_site_fract_y
    _atom_site_fract_z
    _atom_site_U_iso_or_equiv
    _atom_site_adp_type
    _atom_site_calc_flag
    _atom_site_refinement_flags
    _atom_site_occupancy
    _atom_site_symmetry_multiplicity
    _atom_site_disorder_assembly
    _atom_site_disorder_group
    Th Th1 0.0000 0.0000 0.0000 0.00558(15) Uani d S 1 4 . .
    Tl Tl1 0.0000 0.74746(3) 0.2500 0.01247(16) Uani d S 1 4 . .
    Se Se1 0.0000 0.36628(5) 0.06410(7) 0.0067(2) Uani d S 1 2 . .
    Se Se2 0.0000 0.06909(8) 0.2500 0.0059(2) Uani d S 1 4 . .
    Cu Cu1 0.0000 0.46554(10) 0.2500 0.0085(3) Uani d S 1 4 . .
loop_
    _atom_site_aniso_label
    _atom_site_aniso_U_11
    _atom_site_aniso_U_22
    _atom_site_aniso_U_33
    _atom_site_aniso_U_12
    _atom_site_aniso_U_13
    _atom_site_aniso_U_23
    Th1 0.0050(2) 0.0078(2) 0.0040(2) 0.000 0.000 -0.00012(14)
    Tl1 0.0101(3) 0.0092(3) 0.0181(3) 0.000 0.000 0.000
    Se1 0.0062(4) 0.0071(4) 0.0067(4) 0.000 0.000 -0.0002(3)
    Se2 0.0069(5) 0.0064(5) 0.0043(5) 0.000 0.000 0.000
    Cu1 0.0100(7) 0.0096(7) 0.0060(6) 0.000 0.000 0.000
_geom_special_details
;
All e.s.d.'s (except the e.s.d. in the dihedral angle between two l.s. planes)
are estimated using the full covariance matrix. The cell e.s.d.'s are taken
into account individually in the estimation of e.s.d.'s in distances, angles
and torsion angles; correlations between e.s.d.'s in cell parameters are only
used when they are defined by crystal symmetry. An approximate (isotropic)
treatment of cell e.s.d.'s is used for estimating e.s.d.'s involving l.s.
planes.
;
loop_
    _geom_bond_atom_site_label_1
    _geom_bond_atom_site_label_2
    _geom_bond_site_symmetry_2
    _geom_bond_distance
    _geom_bond_publ_flag
    Th1 Se2 9 2.8844(4) y
    Th1 Se2 . 2.8844(4) y
    Th1 Se1 13 2.9057(5) y
    Th1 Se1 5_445 2.9057(5) y
    Th1 Se1 13_455 2.9057(5) y
    Th1 Se1 5_545 2.9057(5) y
    Th1 Cu1 13_455 3.4550(2) ?
    Th1 Cu1 5_545 3.4550(2) ?
    Th1 Cu1 13 3.4550(2) ?
    Th1 Cu1 5_445 3.4550(2) ?
    Th1 Th1 1_455 4.1678(2) ?
    Th1 Th1 1_655 4.1678(2) ?
    Tl1 Se2 5_455 3.2831(9) y
    Tl1 Se2 5 3.2831(9) y
    Tl1 Se1 14_556 3.3564(6) y
    Tl1 Se1 5_455 3.3564(6) y
    Tl1 Se1 14_456 3.3564(6) y
    Tl1 Se1 5 3.3564(6) y
    Tl1 Cu1 5 3.7368(13) ?
    Tl1 Cu1 5_455 3.7368(13) ?
    Tl1 Se1 9_565 3.7717(8) ?
    Tl1 Se1 2_565 3.7717(8) ?
    Tl1 Cu1 . 4.0095(16) ?
    Tl1 Tl1 1_655 4.1678(2) ?
    Se1 Th1 5 2.9057(5) ?
    Se1 Th1 5_455 2.9057(5) ?
    Se1 Tl1 5_545 3.3564(6) ?
    Se1 Tl1 5_445 3.3564(6) ?
    Se1 Tl1 9_565 3.7717(8) ?
    Se1 Tl1 9_465 5.6211(6) ?
    Se1 Tl1 9_665 5.6211(6) ?
    Se2 Cu1 5_445 2.5517(11) ?
    Se2 Cu1 5_545 2.5517(11) ?
    Se2 Th1 2 2.8844(4) ?
    Se2 Tl1 5_545 3.2831(9) ?
    Se2 Tl1 5_445 3.2831(9) ?
    Se2 Tl1 1_545 4.5744(12) ?
    Cu1 Se1 . 2.4617(11) y
    Cu1 Se1 10_556 2.4617(11) y
    Cu1 Se2 5 2.5517(11) y
    Cu1 Se2 5_455 2.5517(11) y
    Cu1 Th1 6 3.4550(2) ?
    Cu1 Th1 5_455 3.4550(2) ?
    Cu1 Th1 6_455 3.4550(2) ?
    Cu1 Th1 5 3.4550(2) ?
    Cu1 Tl1 5_445 3.7368(13) ?
    Cu1 Tl1 5_545 3.7368(13) ?
loop_
    _geom_angle_atom_site_label_1
    _geom_angle_atom_site_label_2
    _geom_angle_atom_site_label_3
    _geom_angle_site_symmetry_1
    _geom_angle_site_symmetry_3
    _geom_angle
    _geom_angle_publ_flag
    Se2 Th1 Se2 9 . 180.0 ?
    Se2 Th1 Se1 9 13 89.89(2) ?
    Se2 Th1 Se1 . 13 90.11(2) ?
    Se2 Th1 Se1 9 5_445 90.11(2) ?
    Se2 Th1 Se1 . 5_445 89.89(2) ?
    Se1 Th1 Se1 13 5_445 180.00(4) ?
    Se2 Th1 Se1 9 13_455 89.89(2) ?
    Se2 Th1 Se1 . 13_455 90.11(2) ?
    Se1 Th1 Se1 13 13_455 91.64(2) ?
    Se1 Th1 Se1 5_445 13_455 88.36(2) ?
    Se2 Th1 Se1 9 5_545 90.11(2) ?
    Se2 Th1 Se1 . 5_545 89.89(2) ?
    Se1 Th1 Se1 13 5_545 88.36(2) ?
    Se1 Th1 Se1 5_445 5_545 91.64(2) ?
    Se1 Th1 Se1 13_455 5_545 180.00(4) ?
    Se2 Tl1 Se2 5_455 5 78.80(3) ?
    Se2 Tl1 Se1 5_455 14_556 141.551(14) ?
    Se2 Tl1 Se1 5 14_556 89.713(15) ?
    Se2 Tl1 Se1 5_455 5_455 89.713(15) ?
    Se2 Tl1 Se1 5 5_455 141.551(14) ?
    Se1 Tl1 Se1 14_556 5_455 119.54(3) ?
    Se2 Tl1 Se1 5_455 14_456 89.713(15) ?
    Se2 Tl1 Se1 5 14_456 141.551(14) ?
    Se1 Tl1 Se1 14_556 14_456 76.760(17) ?
    Se1 Tl1 Se1 5_455 14_456 73.86(2) ?
    Se2 Tl1 Se1 5_455 5 141.551(14) ?
    Se2 Tl1 Se1 5 5 89.713(15) ?
    Se1 Tl1 Se1 14_556 5 73.86(2) ?
    Se1 Tl1 Se1 5_455 5 76.760(17) ?
    Se1 Tl1 Se1 14_456 5 119.54(3) ?
    Se2 Tl1 Se1 5_455 9_565 70.645(11) ?
    Se2 Tl1 Se1 5 9_565 70.645(11) ?
    Se1 Tl1 Se1 14_556 9_565 139.351(12) ?
    Se1 Tl1 Se1 5_455 9_565 70.924(17) ?
    Se1 Tl1 Se1 14_456 9_565 139.351(11) ?
    Se1 Tl1 Se1 5 9_565 70.924(17) ?
    Cu1 Tl1 Se1 5 9_565 110.855(11) ?
    Cu1 Tl1 Se1 5_455 9_565 110.855(11) ?
    Se2 Tl1 Se1 5_455 2_565 70.645(11) ?
    Se2 Tl1 Se1 5 2_565 70.645(11) ?
    Se1 Tl1 Se1 14_556 2_565 70.924(17) ?
    Se1 Tl1 Se1 5_455 2_565 139.351(11) ?
    Se1 Tl1 Se1 14_456 2_565 70.924(17) ?
    Se1 Tl1 Se1 5 2_565 139.351(11) ?
    Cu1 Tl1 Se1 5 2_565 110.855(11) ?
    Cu1 Tl1 Se1 5_455 2_565 110.855(11) ?
    Se1 Tl1 Se1 9_565 2_565 129.21(3) ?
    Cu1 Se1 Th1 . 5 79.67(3) ?
    Cu1 Se1 Th1 . 5_455 79.67(3) ?
    Th1 Se1 Th1 5 5_455 91.64(2) ?
    Cu1 Se1 Tl1 . 5_545 78.26(3) ?
    Th1 Se1 Tl1 5 5_545 91.607(8) ?
    Th1 Se1 Tl1 5_455 5_545 156.72(3) ?
    Cu1 Se1 Tl1 . 5_445 78.26(3) ?
    Th1 Se1 Tl1 5 5_445 156.72(3) ?
    Th1 Se1 Tl1 5_455 5_445 91.607(8) ?
    Tl1 Se1 Tl1 5_545 5_445 76.761(17) ?
    Cu1 Se1 Tl1 . 9_565 170.40(4) ?
    Th1 Se1 Tl1 5 9_565 93.702(18) ?
    Th1 Se1 Tl1 5_455 9_565 93.702(18) ?
    Tl1 Se1 Tl1 5_545 9_565 109.076(17) ?
    Tl1 Se1 Tl1 5_445 9_565 109.076(17) ?
    Cu1 Se1 Tl1 . 9_465 131.422(8) ?
    Th1 Se1 Tl1 5 9_465 125.11(2) ?
    Th1 Se1 Tl1 5_455 9_465 60.762(10) ?
    Tl1 Se1 Tl1 5_545 9_465 132.816(19) ?
    Tl1 Se1 Tl1 5_445 9_465 76.051(8) ?
    Tl1 Se1 Tl1 9_565 9_465 47.856(6) ?
    Cu1 Se1 Tl1 . 9_665 131.422(9) ?
    Th1 Se1 Tl1 5 9_665 60.763(10) ?
    Th1 Se1 Tl1 5_455 9_665 125.11(2) ?
    Tl1 Se1 Tl1 5_545 9_665 76.051(8) ?
    Tl1 Se1 Tl1 5_445 9_665 132.816(19) ?
    Tl1 Se1 Tl1 9_565 9_665 47.856(6) ?
    Tl1 Se1 Tl1 9_465 9_665 95.712(12) ?
    Cu1 Se2 Cu1 5_445 5_545 109.50(7) ?
    Cu1 Se2 Th1 5_445 . 78.662(19) ?
    Cu1 Se2 Th1 5_545 . 78.662(19) ?
    Cu1 Se2 Th1 5_445 2 78.662(19) ?
    Cu1 Se2 Th1 5_545 2 78.662(19) ?
    Th1 Se2 Th1 . 2 140.17(4) ?
    Cu1 Se2 Tl1 5_445 5_545 164.65(4) ?
    Cu1 Se2 Tl1 5_545 5_545 85.85(3) ?
    Th1 Se2 Tl1 . 5_545 105.262(13) ?
    Th1 Se2 Tl1 2 5_545 105.262(13) ?
    Cu1 Se2 Tl1 5_445 5_445 85.85(3) ?
    Cu1 Se2 Tl1 5_545 5_445 164.65(4) ?
    Th1 Se2 Tl1 . 5_445 105.262(13) ?
    Th1 Se2 Tl1 2 5_445 105.262(13) ?
    Tl1 Se2 Tl1 5_545 5_445 78.80(3) ?
    Cu1 Se2 Tl1 5_445 1_545 54.75(3) ?
    Cu1 Se2 Tl1 5_545 1_545 54.75(3) ?
    Th1 Se2 Tl1 . 1_545 70.08(2) ?
    Th1 Se2 Tl1 2 1_545 70.08(2) ?
    Tl1 Se2 Tl1 5_545 1_545 140.600(14) ?
    Tl1 Se2 Tl1 5_445 1_545 140.600(14) ?
    Se1 Cu1 Se1 . 10_556 110.01(7) ?
    Se1 Cu1 Se2 . 5 109.328(14) ?
    Se1 Cu1 Se2 10_556 5 109.328(14) ?
    Se1 Cu1 Se2 . 5_455 109.328(14) ?
    Se1 Cu1 Se2 10_556 5_455 109.328(14) ?
    Se2 Cu1 Se2 5 5_455 109.51(7) ?
data_global
_journal_date_recd_electronic     2012-06-01
_journal_date_accepted     2012-06-12
_journal_name_full     'Acta Crystallographica, Section E'
_journal_year     2012
_journal_volume     68
_journal_issue      7
_journal_page_first     i52
_journal_page_last     i53
_journal_paper_category     QI
_journal_paper_doi     10.1107/S1600536812026669
_journal_coeditor_code     WM2644
_publ_contact_author_name
;
James A. Ibers
;
_publ_contact_author_address
;
Department of Chemistry
Northwestern University
2145 Sheridan Road
Evanston
IL 60208-3113
USA
;
_publ_contact_author_email     'ibers@chem.northwestern.edu'
_publ_contact_author_fax     '847-491-2976'
_publ_contact_author_phone     '847-491-5449'
_publ_section_title
;
Thallium(I) copper(I) thorium(IV) triselenide, TlCuThSe~3~
;
loop_
    _publ_author_name
    _publ_author_footnote
    _publ_author_address
    'Lukasz A. Koscielski' .
;
Department of Chemistry, Northwestern University, 2145 Sheridan Road,
Evanston
IL 60208-3113
USA
;
    'James A. Ibers' .
;
Department of Chemistry, Northwestern University, 2145 Sheridan Road,
Evanston
IL 60208-3113
USA
;
_chemical_formula_iupac     ?
