# Supplementary material for: Thallium(I) copper(I) thorium(IV) tris­elenide, TlCuThSe3
Source: Acta Crystallogr Sect E Struct Rep Online. 2012 Jun 20;68(Pt 7):i52–3. doi: 10.1107/S1600536812026669 (PMC3393138; doi:10.1107/S1600536812026669)
Supplement: Supplementary file 2 [file e-68-00i52-Isup2.hkl]

# 
# h,k,l, Fc-squared, Fo-squared, sigma(Fo-squared) and status flag 
# 
data_I
_shelx_title ' CuThTlSe3 in Cmcm' 
_shelx_refln_list_code          4 
_shelx_F_calc_maximum      877.61 
_exptl_crystal_F_000      1208.00 
_reflns_d_resolution_high  0.7450 
 
loop_ 
 _symmetry_equiv_pos_as_xyz 
 'x, y, z' 
 '-x, -y, z+1/2' 
 '-x, y, -z+1/2' 
 'x, -y, -z' 
 'x+1/2, y+1/2, z' 
 '-x+1/2, -y+1/2, z+1/2' 
 '-x+1/2, y+1/2, -z+1/2' 
 'x+1/2, -y+1/2, -z' 
 '-x, -y, -z' 
 'x, y, -z-1/2' 
 'x, -y, z-1/2' 
 '-x, y, z' 
 '-x+1/2, -y+1/2, -z' 
 'x+1/2, y+1/2, -z-1/2' 
 'x+1/2, -y+1/2, z-1/2' 
 '-x+1/2, y+1/2, z' 
 
_cell_length_a     4.1678 
_cell_length_b    14.2227 
_cell_length_c    10.8476 
_cell_angle_alpha  90.000 
_cell_angle_beta   90.000 
_cell_angle_gamma  90.000 
 
_shelx_F_squared_multiplier     1.000 
 
loop_ 
 _refln_index_h 
 _refln_index_k 
 _refln_index_l 
 _refln_F_squared_calc 
 _refln_F_squared_meas 
 _refln_F_squared_sigma 
 _refln_observed_status 
   2   0   0   770194.31   738564.31   5418.48 o 
   4   0   0   336149.97   342034.41   3135.65 o 
   1   1   0    19408.71    19869.41    179.09 o 
   3   1   0    12497.93    12690.92    201.97 o 
   5   1   0     8012.70     8484.67    613.95 o 
   0   2   0    29474.41    29282.58    434.65 o 
   2   2   0    16781.47    15968.48    182.47 o 
   4   2   0     8472.46     8380.58    274.48 o 
   1   3   0   186362.50   181643.48    838.72 o 
   3   3   0    99675.73    98620.04    826.66 o 
   5   3   0    48295.82    50320.22   1087.57 o 
   0   4   0   152291.56   143097.05   1139.08 o 
   2   4   0   104432.90   102377.98    599.14 o 
   4   4   0    49643.42    50035.22    650.65 o 
   1   5   0    58757.66    56872.80    417.61 o 
   3   5   0    35635.90    35110.29    416.50 o 
   5   5   0    18980.18    18639.73   1489.17 o 
   0   6   0      137.09      104.72    109.36 o 
   2   6   0      201.29      415.86     88.21 o 
   4   6   0      433.74      550.52    159.99 o 
   1   7   0      209.76      306.69     76.84 o 
   3   7   0      190.31      315.41    111.94 o 
   5   7   0      369.49      455.75    381.37 o 
   0   8   0   278248.66   281017.09   2035.09 o 
   2   8   0   209993.28   209662.38   1380.81 o 
   4   8   0   112274.23   109990.41   1156.31 o 
   1   9   0    10718.23    10334.54    371.23 o 
   3   9   0     7524.73     7323.40    266.84 o 
   0  10   0    19863.99    19967.60    417.45 o 
   2  10   0    13681.95    13581.73    345.32 o 
   4  10   0     5210.37     5138.95    356.49 o 
   1  11   0   174750.38   177670.84   1345.65 o 
   3  11   0   113425.03   110509.10   1196.33 o 
   0  12   0    55816.09    58579.98   1149.13 o 
   2  12   0    46386.63    45017.87    840.24 o 
   4  12   0    29098.44    29201.53    804.70 o 
   1  13   0    61820.67    62157.22    791.66 o 
   3  13   0    41993.94    41801.80    775.80 o 
   0  14   0    13278.08    12914.25    628.76 o 
   2  14   0    11714.76    10928.59    394.45 o 
   1  15   0    29588.77    30087.69    648.32 o 
   3  15   0    21098.10    19996.70    618.78 o 
   0  16   0   126579.95   137474.25   2737.51 o 
   2  16   0   106429.20   106875.82   2152.57 o 
   1  17   0    28653.71    29330.62    665.47 o 
   0  18   0     7458.17     6611.92    893.00 o 
   1   1   1    20438.25    20116.71    125.17 o 
   3   1   1    10422.71    10526.08    154.44 o 
   5   1   1     4386.55     5165.59    394.37 o 
   0   2   1     1528.14     1701.57     54.03 o 
   2   2   1      850.22     1030.57     49.92 o 
   4   2   1      279.88      514.94     91.20 o 
   1   3   1   239523.34   242653.77   1045.43 o 
   3   3   1   114955.66   113629.17    545.95 o 
   5   3   1    45601.23    45100.30    724.45 o 
   0   4   1     1509.57     1640.43     85.49 o 
   2   4   1     1011.70     1163.55     60.26 o 
   4   4   1      715.49      867.31    115.29 o 
   1   5   1    24797.67    24251.32    181.32 o 
   3   5   1    14437.10    14261.81    188.83 o 
   5   5   1     6886.87     8103.85    442.14 o 
   0   6   1     4371.84     4600.50    148.95 o 
   2   6   1     3417.86     3653.44     99.71 o 
   4   6   1     2145.74     2458.68    177.76 o 
   1   7   1    82669.17    79493.50    431.34 o 
   3   7   1    44062.05    43463.07    390.18 o 
   5   7   1    18167.73    19701.88    650.71 o 
   0   8   1    27560.35    27040.16    327.40 o 
   2   8   1    19429.50    19057.25    235.65 o 
   4   8   1     8703.86     8386.88    278.01 o 
   1   9   1    18330.29    18109.76    256.22 o 
   3   9   1    11740.19    11503.13    241.92 o 
   0  10   1    23465.64    23566.77    351.17 o 
   2  10   1    17488.42    17516.78    265.45 o 
   4  10   1     8440.82     8661.70    303.00 o 
   1  11   1    24590.77    24780.42    316.20 o 
   3  11   1    14878.13    14681.51    304.68 o 
   0  12   1     8471.19     9178.19    396.20 o 
   2  12   1     6490.92     7658.67    263.08 o 
   4  12   1     3318.03     3620.86    319.73 o 
   1  13   1    53851.43    54005.40    497.90 o 
   3  13   1    35545.92    33349.83    629.79 o 
   0  14   1     2654.49     3314.69    274.58 o 
   2  14   1     2162.53     2012.86    168.67 o 
   1  15   1    22144.03    22148.38    402.80 o 
   3  15   1    15081.38    14285.23    601.06 o 
   0  16   1      448.00      816.82    231.38 o 
   2  16   1      385.42      646.24    196.80 o 
   1  17   1     3258.60     3004.42    222.78 o 
   0  18   1     7094.19     6030.84    391.44 o 
   0   0   2     2298.60     2287.62     53.33 o 
   2   0   2     1023.14     1098.19    122.27 o 
   4   0   2        0.29      270.13    108.90 o 
   1   1   2    31974.50    31023.70    152.13 o 
   3   1   2    17134.54    17030.39    164.79 o 
   5   1   2     8444.71     9918.91    473.41 o 
   0   2   2   156916.81   163902.05    730.53 o 
   2   2   2   107077.41   105089.04    424.46 o 
   4   2   2    55724.98    55252.53    478.61 o 
   1   3   2   185616.66   184318.72    612.39 o 
   3   3   2    97101.79    95610.70    493.61 o 
   5   3   2    43972.73    45869.59    791.13 o 
   0   4   2    34376.76    33737.24    266.64 o 
   2   4   2    20382.11    19305.19    151.40 o 
   4   4   2     6417.62     6369.33    198.78 o 
   1   5   2   193640.88   188619.47    695.13 o 
   3   5   2   108750.84   106474.74    601.04 o 
   5   5   2    50589.39    50271.64    803.23 o 
   0   6   2   368796.19   361643.56   2118.58 o 
   2   6   2   267636.53   265536.41   1093.63 o 
   4   6   2   137326.16   134911.39    925.89 o 
   1   7   2    35455.88    33985.27    326.47 o 
   3   7   2    22720.82    22082.88    278.68 o 
   5   7   2    12273.56    14117.42    937.57 o 
   0   8   2    48711.06    46784.84    448.22 o 
   2   8   2    38293.35    38184.39    339.34 o 
   4   8   2    22183.11    20697.48    403.11 o 
   1   9   2    58751.04    58136.21    447.62 o 
   3   9   2    39336.48    37630.69    426.60 o 
   0  10   2   167890.98   167452.16   1224.72 o 
   2  10   2   131146.08   130797.05    765.42 o 
   4  10   2    72904.69    70751.68    996.99 o 
   1  11   2    44797.19    45963.47    424.61 o 
   3  11   2    31918.57    31983.73    430.22 o 
   0  12   2     2465.62     2427.26    237.21 o 
   2  12   2     1739.02     1998.95    160.05 o 
   4  12   2      606.15     1021.64    332.50 o 
   1  13   2    12627.45    13148.78    275.32 o 
   3  13   2    10057.28     9798.72    304.22 o 
   0  14   2   128584.22   133072.47   1392.15 o 
   2  14   2   105551.13   108883.19    851.98 o 
   1  15   2     3147.10     3720.22    216.62 o 
   3  15   2     1492.35     1363.41    236.01 o 
   0  16   2     3227.40     2859.34    302.01 o 
   2  16   2     2863.80     3286.06    249.86 o 
   1  17   2    15586.70    15323.67    564.03 o 
   0  18   2    44436.50    42833.89   1813.25 o 
   1   1   3   118891.73   119653.19    433.49 o 
   3   1   3    61093.96    59134.95    347.60 o 
   5   1   3    25818.70    26718.09   1157.32 o 
   0   2   3    70918.06    73443.52    388.07 o 
   2   2   3    45629.55    43778.71    253.74 o 
   4   2   3    21867.80    21954.53    342.18 o 
   1   3   3    85983.13    84507.46    342.43 o 
   3   3   3    43267.76    42621.10    349.52 o 
   5   3   3    17253.56    17216.74    590.14 o 
   0   4   3      660.52     1047.85     89.90 o 
   2   4   3      366.65      348.30     43.18 o 
   4   4   3       71.43      262.39    111.05 o 
   1   5   3     6247.16     5980.40    102.66 o 
   3   5   3     3118.00     3402.27    131.65 o 
   5   5   3     1061.29     1644.78    226.98 o 
   0   6   3    32131.16    30544.88    299.19 o 
   2   6   3    22276.94    22186.94    237.65 o 
   4   6   3     9899.65    10084.65    280.37 o 
   1   7   3   130884.17   126520.30    596.24 o 
   3   7   3    73193.92    71604.41    562.04 o 
   5   7   3    31206.16    29779.65   1243.09 o 
   0   8   3     3517.30     3751.77    158.11 o 
   2   8   3     2299.28     2498.32    130.54 o 
   4   8   3      858.67     1190.81    169.25 o 
   1   9   3   108176.41   106307.69    596.47 o 
   3   9   3    68252.83    68097.72    659.34 o 
   0  10   3      832.04      887.56    150.47 o 
   2  10   3      771.76     1112.50    124.40 o 
   4  10   3      560.37      282.96    158.29 o 
   1  11   3    13214.29    13931.80    253.98 o 
   3  11   3     8051.64     7839.68    252.97 o 
   0  12   3    39821.35    41687.11    708.24 o 
   2  12   3    31309.15    31238.71    403.35 o 
   4  12   3    16732.35    17309.49   1216.79 o 
   1  13   3     3376.93     3892.21    188.97 o 
   3  13   3     2322.40     1805.79    189.98 o 
   0  14   3     4275.29     3953.11    298.94 o 
   2  14   3     3439.31     2650.84    215.26 o 
   1  15   3    19006.11    18824.51    392.90 o 
   3  15   3    13038.04    11745.10    433.33 o 
   0  16   3     7648.96     7392.93    401.53 o 
   2  16   3     6217.07     6270.81    341.98 o 
   1  17   3    31754.66    32752.32    709.50 o 
   0  18   3    21924.43    19886.06    861.65 o 
   0   0   4   533723.50   615921.88   2989.89 o 
   2   0   4   364821.41   368392.38   1638.15 o 
   4   0   4   172938.34   175778.66   1352.42 o 
   1   1   4    71725.08    71658.42    299.76 o 
   3   1   4    44542.41    44677.66    413.69 o 
   5   1   4    23761.59    23635.20    549.62 o 
   0   2   4    29615.06    29190.08    217.52 o 
   2   2   4    20830.55    20598.19    181.11 o 
   4   2   4    11164.98    11322.44    257.02 o 
   1   3   4    46483.51    46729.91    232.92 o 
   3   3   4    30124.38    30078.97    321.08 o 
   5   3   4    16761.05    17163.93    381.64 o 
   0   4   4   297110.41   298982.53   1349.96 o 
   2   4   4   213661.08   214623.78    937.64 o 
   4   4   4   107121.12   106418.04    851.40 o 
   1   5   4    16423.33    16584.39    147.12 o 
   3   5   4    11752.40    12033.50    219.30 o 
   5   5   4     7373.47     6539.00    558.12 o 
   0   6   4     1969.49     2283.02    182.08 o 
   2   6   4     1134.38     1323.05    104.05 o 
   4   6   4      181.52      248.77    125.46 o 
   1   7   4    26069.46    25913.09    225.10 o 
   3   7   4    17799.32    17675.35    293.42 o 
   0   8   4   103899.70   103148.84    710.34 o 
   2   8   4    81657.82    82321.13    599.15 o 
   4   8   4    46917.22    46832.49    585.89 o 
   1   9   4    20717.91    20983.76    238.75 o 
   3   9   4    14421.35    14151.21    302.27 o 
   0  10   4     1657.45     1406.32    157.13 o 
   2  10   4      895.35     1561.37    215.61 o 
   4  10   4      117.65      326.87    175.52 o 
   1  11   4    62519.56    61917.04    547.18 o 
   3  11   4    42272.70    42206.91    497.11 o 
   0  12   4   108403.21   109840.08   1259.09 o 
   2  12   4    89766.51    90782.38    742.36 o 
   1  13   4    51492.53    54390.45    560.70 o 
   3  13   4    35664.88    35866.04    500.37 o 
   0  14   4      875.44      873.47    233.84 o 
   2  14   4      949.65     1506.79    198.71 o 
   1  15   4    75366.49    79888.38   1004.06 o 
   3  15   4    53189.55    55102.59   1434.68 o 
   0  16   4    71731.05    75956.73   1642.36 o 
   2  16   4    61042.55    63469.36    816.15 o 
   1  17   4    22024.22    22616.76    720.54 o 
   0  18   4        1.17      678.01    396.81 o 
   1   1   5     1843.02     2281.35     49.34 o 
   3   1   5     1062.76     1082.61     77.56 o 
   5   1   5      541.62      458.08    190.74 o 
   0   2   5    16854.82    17289.19    170.75 o 
   2   2   5    11795.66    12087.71    160.51 o 
   4   2   5     5454.52     6132.58    193.44 o 
   1   3   5   205687.05   205814.92    773.70 o 
   3   3   5   114499.93   112532.27    709.53 o 
   5   3   5    48707.00    51682.55    995.78 o 
   0   4   5     2820.74     3320.52     97.70 o 
   2   4   5     2328.26     2608.14     87.91 o 
   4   4   5     1436.08     1412.36    167.22 o 
   1   5   5    42475.20    41889.99    285.77 o 
   3   5   5    26381.17    26266.45    346.79 o 
   5   5   5    12654.00    11459.18    748.69 o 
   0   6   5    20044.57    19657.88    265.01 o 
   2   6   5    15964.88    15848.66    208.94 o 
   4   6   5     8953.80     8204.09    318.02 o 
   1   7   5    43872.07    42708.58    299.41 o 
   3   7   5    24983.06    25856.87    388.42 o 
   0   8   5    31350.40    31300.62    350.24 o 
   2   8   5    23382.82    23718.47    300.93 o 
   4   8   5    11416.57    10890.45    330.21 o 
   1   9   5     2111.93     2237.76    120.12 o 
   3   9   5     1545.85     1766.36    171.99 o 
   0  10   5    39858.56    40515.86    548.90 o 
   2  10   5    30884.27    30540.81    391.40 o 
   4  10   5    15957.28    15444.44    493.18 o 
   1  11   5    21344.26    21664.72    361.06 o 
   3  11   5    13580.83    12406.43    349.51 o 
   0  12   5     1782.13     2166.05    221.41 o 
   2  12   5     1361.95     1252.58    180.43 o 
   1  13   5    70966.97    73562.20    704.82 o 
   3  13   5    47840.08    48279.52    664.26 o 
   0  14   5     7608.64     8663.56    540.97 o 
   2  14   5     6240.79     6244.16    287.07 o 
   1  15   5    17903.69    18816.28    515.07 o 
   0  16   5     3250.50     2618.55    329.68 o 
   2  16   5     2727.62     2709.03    349.07 o 
   1  17   5       89.39      792.90    542.08 o 
   0   0   6    83180.44    83335.80    674.10 o 
   2   0   6    56979.59    57617.33    483.73 o 
   4   0   6    22833.50    22502.81    416.42 o 
   1   1   6   101217.26   101214.05    440.28 o 
   3   1   6    60865.38    59655.98    420.98 o 
   5   1   6    29786.66    27883.80   1342.02 o 
   0   2   6   113540.48   116661.95    629.11 o 
   2   2   6    88414.05    89529.40    515.55 o 
   4   2   6    50917.06    50946.14    488.96 o 
   1   3   6    22086.23    22800.43    170.90 o 
   3   3   6    14004.31    14739.76    335.11 o 
   0   4   6    13922.80    13878.18    182.64 o 
   2   4   6    12156.00    12507.47    181.29 o 
   4   4   6     8611.18     8369.14    259.50 o 
   1   5   6    63287.08    61143.08    359.23 o 
   3   5   6    40637.77    40321.91    442.50 o 
   0   6   6   177970.91   172568.55    991.34 o 
   2   6   6   139838.47   139037.17    807.41 o 
   4   6   6    78734.48    77534.25    761.61 o 
   1   7   6   135737.06   137183.72    686.72 o 
   3   7   6    89210.76    88217.20    812.78 o 
   0   8   6       32.06      309.31    107.92 o 
   2   8   6       80.08      433.84    100.40 o 
   4   8   6      214.11      565.80    161.52 o 
   1   9   6    73913.41    75986.95    654.83 o 
   3   9   6    51098.89    49475.88    588.82 o 
   0  10   6   204734.42   202969.47   1437.18 o 
   2  10   6   165323.39   162695.64   1019.69 o 
   1  11   6      262.82      234.25    137.84 o 
   3  11   6      431.30      338.28    172.77 o 
   0  12   6    11446.19    12302.66    414.52 o 
   2  12   6     9718.77    10719.25    360.46 o 
   1  13   6     8374.97     8037.65    301.71 o 
   3  13   6     6905.44     6741.62    421.68 o 
   0  14   6    42644.84    45037.27   1599.65 o 
   2  14   6    36018.24    37531.71    584.06 o 
   1  15   6     9838.87     9888.18    411.20 o 
   0  16   6      836.43     1672.57    431.41 o 
   2  16   6      589.74      938.75    707.36 o 
   1   1   7    31748.37    32272.30    242.78 o 
   3   1   7    19304.75    20860.42    259.06 o 
   0   2   7     8982.06     9194.74    180.31 o 
   2   2   7     7070.24     7810.52    159.60 o 
   4   2   7     3833.53     4171.93    201.05 o 
   1   3   7    75606.47    75436.73    411.80 o 
   3   3   7    44600.26    44746.18    433.98 o 
   0   4   7       42.10      129.09     97.86 o 
   2   4   7       62.60       69.86     69.91 o 
   4   4   7       70.64      372.68    131.72 o 
   1   5   7      388.48      611.57     70.92 o 
   3   5   7      339.75      705.18    111.14 o 
   0   6   7     2532.29     3013.19    143.89 o 
   2   6   7     1774.92     1978.15    120.42 o 
   4   6   7      756.56      796.14    166.97 o 
   1   7   7    61495.73    61260.81    423.33 o 
   3   7   7    37722.81    36814.43    528.80 o 
   0   8   7     6731.39     6131.48    206.41 o 
   2   8   7     5015.73     5834.06    236.93 o 
   4   8   7     2430.19     2369.41    349.95 o 
   1   9   7    35723.46    36352.46    403.17 o 
   3   9   7    24045.39    22381.02    457.66 o 
   0  10   7     2000.43     1251.78    180.51 o 
   2  10   7     1489.99     1793.73    172.31 o 
   1  11   7    10127.18    10111.54    275.69 o 
   3  11   7     6664.68     6391.54    338.19 o 
   0  12   7    15157.77    14876.46    513.41 o 
   2  12   7    12180.85    11803.04    391.56 o 
   1  13   7    11892.91    10037.92    336.57 o 
   3  13   7     8255.79    10219.98   1115.25 o 
   0  14   7      138.78       59.90    432.60 o 
   2  14   7      110.21      470.37    234.23 o 
   1  15   7    13604.59    13614.80    486.15 o 
   0  16   7     1175.94     2527.69    780.08 o 
   0   0   8   145863.41   147802.64   1349.08 o 
   2   0   8   113435.03   114797.20    805.52 o 
   4   0   8    62664.79    62486.38    901.23 o 
   1   1   8    98655.28   100161.92    509.40 o 
   3   1   8    67654.55    69121.96    507.26 o 
   0   2   8    26692.05    27965.71    272.29 o 
   2   2   8    21480.68    21795.09    235.76 o 
   4   2   8    12677.85    12432.10    285.79 o 
   1   3   8     3848.00     4212.39    129.71 o 
   3   3   8     3572.08     3795.03    202.86 o 
   0   4   8   301231.62   309222.00   1628.71 o 
   2   4   8   238178.86   240536.55   1162.74 o 
   4   4   8   132989.59   135411.44    933.01 o 
   1   5   8     1997.09     2364.21    127.65 o 
   3   5   8     2014.62     2582.65    207.32 o 
   0   6   8     3546.22     3488.63    229.48 o 
   2   6   8     2401.88     2606.95    139.46 o 
   4   6   8      766.01      853.81    244.29 o 
   1   7   8    63676.38    61728.07    463.04 o 
   3   7   8    44515.95    42749.14    559.50 o 
   0   8   8    19462.91    18225.51    431.00 o 
   2   8   8    16668.83    17000.44    357.56 o 
   1   9   8    25219.87    25462.48    375.95 o 
   3   9   8    18272.12    18238.86    525.42 o 
   0  10   8     2097.98     2098.97    236.41 o 
   2  10   8     2067.44     1707.77    179.13 o 
   1  11   8    11064.15    11041.78    390.67 o 
   3  11   8     8362.61     8463.83    582.44 o 
   0  12   8   126187.73   121549.59   1572.39 o 
   2  12   8   106134.70   109818.52   1115.65 o 
   1  13   8    36101.84    34769.68    620.28 o 
   0  14   8      625.60     1772.45    430.76 o 
   2  14   8      387.13     1159.57    815.76 o 
   1   1   9    25815.30    26555.09    245.80 o 
   3   1   9    16736.06    17346.53    256.38 o 
   0   2   9    10654.58    11242.35    430.91 o 
   2   2   9     8584.76     9499.08    180.31 o 
   4   2   9     4772.72     5634.46    316.87 o 
   1   3   9    46946.78    46697.55    360.38 o 
   3   3   9    29467.85    30180.67    353.27 o 
   0   4   9       12.00      418.68    114.12 o 
   2   4   9       20.03      233.01     83.86 o 
   4   4   9       24.04       -2.87    271.15 o 
   1   5   9      328.60      540.82     88.94 o 
   3   5   9      182.41      195.37    119.28 o 
   0   6   9     3701.09     4276.22    295.77 o 
   2   6   9     2796.62     3140.00    168.32 o 
   1   7   9    46037.98    45401.26    509.22 o 
   3   7   9    29712.60    29990.10    467.72 o 
   0   8   9     3855.98     3760.23    271.62 o 
   2   8   9     2959.29     3436.40    195.14 o 
   1   9   9    31987.41    32259.65    432.45 o 
   3   9   9    22054.97    21448.56    532.41 o 
   0  10   9      730.88      908.50    257.04 o 
   2  10   9      545.89      339.28    178.75 o 
   1  11   9     6456.13     6992.40    362.23 o 
   0  12   9    14169.69    14784.79    555.86 o 
   2  12   9    11577.01    12133.90    556.56 o 
   1  13   9     6453.90     7129.28    404.90 o 
   0  14   9      458.83     1051.97    446.86 o 
   0   0  10    27137.09    27827.02    784.81 o 
   2   0  10    19967.33    21309.47    395.57 o 
   1   1  10    52601.86    53445.14    464.41 o 
   3   1  10    36254.87    37123.02    393.44 o 
   0   2  10    59285.40    56829.99   1048.50 o 
   2   2  10    49999.90    51277.63    406.59 o 
   1   3  10    17056.09    17324.84    243.59 o 
   3   3  10    12322.07    12575.08    266.63 o 
   0   4  10    10017.54    10293.58    389.81 o 
   2   4  10     8958.75     9451.84    226.10 o 
   1   5  10    41810.71    42296.80    460.97 o 
   3   5  10    29623.86    29655.13    398.39 o 
   0   6  10   103152.12   100655.70   1205.84 o 
   2   6  10    85877.10    84229.49    717.09 o 
   1   7  10    78680.05    76458.69    661.23 o 
   3   7  10    55547.82    56020.65    671.91 o 
   0   8  10     1497.11     1467.28    231.27 o 
   2   8  10     1431.11     1454.11    182.99 o 
   1   9  10    46898.65    46263.96    643.89 o 
   3   9  10    34231.11    37541.35   1443.24 o 
   0  10  10   117391.12   113319.07   2240.04 o 
   2  10  10    98400.89    96543.73   1080.79 o 
   1  11  10     1178.90     1020.00    253.83 o 
   0  12  10     8398.16     6967.53    647.62 o 
   1  13  10     6259.82     5204.44    791.58 o 
   1   1  11      122.76      499.31    101.51 o 
   3   1  11       94.42      402.03    128.33 o 
   0   2  11     6958.64     7665.30    364.07 o 
   2   2  11     5574.08     6021.61    206.78 o 
   1   3  11    74912.23    74872.27    588.71 o 
   3   3  11    49743.96    49889.87    512.92 o 
   0   4  11     1798.96     2362.43    353.42 o 
   2   4  11     1520.80     1364.13    132.26 o 
   1   5  11    15281.73    15544.25    345.04 o 
   3   5  11    10778.06    10731.79   1106.20 o 
   0   6  11    10288.45     9728.42    417.61 o 
   2   6  11     8580.43     8424.37    291.24 o 
   1   7  11    14103.76    13305.15    365.03 o 
   3   7  11     9450.47     9197.16   1158.59 o 
   0   8  11    13304.76    12448.34    625.80 o 
   2   8  11    10758.24     9938.75    338.26 o 
   1   9  11      280.98      587.97    215.52 o 
   0  10  11    20103.36    19758.20   1168.71 o 
   2  10  11    16457.38    18362.95    804.23 o 
   1  11  11     7753.34     7373.48    483.56 o 
   0  12  11      585.93     1115.26    621.57 o 
   0   0  12   155227.34   148305.28   2266.21 o 
   2   0  12   128765.23   132390.16   1305.18 o 
   1   1  12    25779.85    24399.74    426.07 o 
   3   1  12    19528.47    16400.85   1614.16 o 
   0   2  12    16106.62    16646.90    518.35 o 
   2   2  12    13683.81    13827.12    325.14 o 
   1   3  12    24174.58    22155.10    441.08 o 
   0   4  12    74957.77    68908.84   1031.34 o 
   2   4  12    63076.16    61606.61    993.37 o 
   1   5  12    10258.85     9595.40    313.82 o 
   0   6  12      270.68      370.15    274.14 o 
   2   6  12      316.74      844.10    171.00 o 
   1   7  12     8722.05     9594.34    350.93 o 
   0   8  12    39932.44    41415.65   1716.46 o 
   1   9  12     9971.40     9667.08    497.03 o 
   0  10  12        3.71      942.31    598.18 o 
   1   1  13    17069.37    15486.78    400.19 o 
   0   2  13    13031.05    12750.19    719.23 o 
   2   2  13    10799.83    11472.65    449.89 o 
   1   3  13    14331.41    14788.99    610.15 o 
   0   4  13        5.87     -198.04    198.04 o 
   2   4  13        3.59      332.50    274.04 o 
   1   5  13     2794.04     2553.08    254.46 o 
   0   6  13     6102.87     5111.75    495.76 o 
   1   7  13    24922.23    22433.79   1567.15 o 
   0   0  14     1833.53     2111.22    590.55 o 
   1   1  14     7156.86     6721.67    775.25 o 
   0   2  14    24726.53    26510.45   1273.43 o 
   0   4  14      913.42      281.59    416.76 o 
                                                 
